# Supplementary material for: Ageism during the 2024 U.S. Presidential Election: thematic analysis of tweets
Source: Gerontologist. 2025 Jul 26;65(10):gnaf166. doi: 10.1093/geront/gnaf166 (PMC12476580; doi:10.1093/geront/gnaf166)
Supplement: gnaf166_Supplementary_Data [file gnaf166_supplementary_data.zip]

Archive with 1 entries (1 files):
- Bacsu et al. Suppl.docx
